# Supplementary material for: Excess Healthcare Costs and Resource Utilisation of Lyme Borreliosis in Germany: A Propensity Score–Matched Cohort Study
Source: Zoonoses Public Health. 2024 Sep 5;72(1):23–31. doi: 10.1111/zph.13180 (PMC11695699; doi:10.1111/zph.13180)
Supplement: Supplementary file 2 — Table S2. Matching parameters and results. [file ZPH-72-23-s003.xlsx]

## Sheet: Tab 1 Lab tests
	LB manifestation	year	% ELISA	% WB
	EM	2015	51.5197	33.4985
	EM	2016	51.4301	34.7213
	EM	2017	49.9277	34.3931
	EM	2018	48.0848	33.0742
	EM	2019	48.7168	34.5436
	LA	2015	84.3318	66.3594
	LA	2016	77.4468	60.8511
	LA	2017	78.4404	61.9266
	LA	2018	81.5217	65.7609
	LA	2019	84.5745	63.8298
	LNB	2015	51.046	40.1674
	LNB	2016	47.2492	34.6278
	LNB	2017	52.1127	40.1408
	LNB	2018	47.6489	35.4232
	LNB	2019	54.5455	44.0559
	OTH	2015	79.4872	51.2821
	OTH	2016	79.5455	45.4545
	OTH	2017	86.9565	58.6957
	OTH	2018	76.699	67.9612
	OTH	2019	82.1429	53.5714

## Sheet: Table S2
Table S2:	Matching parameters and results
		EM patients	available controls before matching	EM patients before matching	SD before matching	control group	EM patients after matching	SD after matching			LA patients	available controls before matching	LA patients before matching	SD before matching	control group	LA patients after matching	SD after matching			LNB patients	available controls before matching	LNB patients before matching	SD before matching	control group	LNB patients after matching	SD after matching			OTH patients	available controls before matching	LB patients before matching	SD before matching	control group	LB patients after matching	SD after matching
	Matching parameters	n	2826463	10690	0	42760	10690	0		Matching parameters	n	2826463	324	0	1296	324	0		Matching parameters	n	2826463	422	0	1688	422	0		Matching parameters	n	2826463	132	0	528	132	0
		male	0.524494	0.484004	-0.0810776	0.48819	0.484004	-0.00837488			male	0.524445	0.570988	0.0931971	0.561728	0.570988	0.0186591			male	0.524445	0.599526	0.150343	0.584123	0.599526	0.0312728			male	0.524445	0.590909	0.133088	0.583333	0.590909	0.0153515
		mean age	43.706	51.7727	0.360549	51.6612	51.7727	0.00545229			mean age	43.6997	50.7623	0.315498	50.3549	50.7623	0.0215688			mean age	43.6997	51.9431	0.368237	52.0509	51.9431	-0.00461772			mean age	43.6997	59.6591	0.712918	59.1117	59.6591	0.0290475
		0 to 18 years	0.173225	0.0690365	-0.275595	0.0899906	0.0690365	-0.0748502			0 to 18 years	0.173263	0.0802469	-0.245773	0.0887346	0.0802469	-0.0300935			0 to 18 years	0.173263	0.14218	-0.0821282	0.143365	0.14218	-0.00338167			0 to 18 years	0.173263	0.0378788	-0.357717	0.030303	0.0378788	0.0431038
		19 to 40 years	0.429458	0.242657	-0.377555	0.277385	0.242657	-0.0782217			19 to 40 years	0.429619	0.243827	-0.375326	0.243056	0.243827	0.00179742			19 to 40 years	0.429619	0.263033	-0.336528	0.274289	0.263033	-0.025283			19 to 40 years	0.429619	0.136364	-0.592417	0.170455	0.136364	-0.0920741
		41 to 65 years	0.815023	0.753414	-0.1586	0.719878	0.753414	0.0752742			41 to 65 years	0.815077	0.783951	-0.0801744	0.798611	0.783951	-0.0363413			41 to 65 years	0.815077	0.670616	-0.372085	0.653436	0.670616	0.036174			41 to 65 years	0.815077	0.560606	-0.655447	0.551136	0.560606	0.0190185
		66 years and older	0.184977	0.246586	0.1586	0.280122	0.246586	-0.0752742			66 years and older	0.184923	0.216049	0.0801744	0.201389	0.216049	0.0363413			66 years and older	0.184923	0.329384	0.372085	0.346564	0.329384	-0.036174			66 years and older	0.184923	0.439394	0.655447	0.448864	0.439394	-0.0190185
		Charlson Comorbidity Index	0.559484	0.743218	0.129973	0.878251	0.743218	-0.0845193			Charlson Comorbidity Index	0.559705	0.802469	0.171799	0.76466	0.802469	0.0230308			Charlson Comorbidity Index	0.559705	1.06161	0.355179	1.22571	1.06161	-0.0752099			Charlson Comorbidity Index	0.559705	1.27273	0.504598	1.27841	1.27273	-0.00336118
		rural	0.254565	0.400374	0.334552	0.392049	0.400374	0.0170406			rural	0.254414	0.453704	0.45757	0.46142	0.453704	-0.0154728			rural	0.254414	0.383886	0.297268	0.369668	0.383886	0.0293961			rural	0.254414	0.386364	0.30296	0.378788	0.386364	0.0155819
		Region Saxony	0.145934	0.276146	0.368412	0.270463	0.276146	0.0127766			Region Saxony	0.145804	0.32716	0.513866	0.325617	0.32716	0.00329036			Region Saxony	0.145804	0.272512	0.359021	0.270142	0.272512	0.00533123			Region Saxony	0.145804	0.310606	0.466972	0.318182	0.310606	-0.0162614
		Region North Rhine-Westfalia	0.3971	0.245931	-0.309082	0.25276	0.245931	-0.0157413			Region North Rhine-Westfalia	0.39723	0.243827	-0.313504	0.25	0.243827	-0.0142706			Region North Rhine-Westfalia	0.39723	0.265403	-0.269411	0.264218	0.265403	0.00268517			Region North Rhine-Westfalia	0.39723	0.242424	-0.316369	0.232955	0.242424	0.0223063
		Region Baden-Wurttemberg	0.191713	0.165482	-0.0666493	0.163494	0.165482	0.00536988			Region Baden-Wurttemberg	0.191773	0.154321	-0.0951292	0.171296	0.154321	-0.0453949			Region Baden-Wurttemberg	0.191773	0.14218	-0.125969	0.154621	0.14218	-0.0346264			Region Baden-Wurttemberg	0.191773	0.159091	-0.0830128	0.145833	0.159091	0.037232
		Region Thuringia	0.0703292	0.108606	0.149559	0.107297	0.108606	0.00422698			Region Thuringia	0.0702868	0.104938	0.13555	0.0933642	0.104938	0.039328			Region Thuringia	0.0702868	0.123223	0.20707	0.127962	0.123223	-0.0142262			Region Thuringia	0.0702868	0.0681818	-0.00823444	0.0833333	0.0681818	-0.0556822
		Region Bavaria	0.0656492	0.0818522	0.0653944	0.0835594	0.0818522	-0.00618069			Region Bavaria	0.0656202	0.0833333	0.0715335	0.0810185	0.0833333	0.00845624			Region Bavaria	0.0656202	0.0687204	0.0125201	0.0663507	0.0687204	0.00948494			Region Bavaria	0.0656202	0.113636	0.19391	0.119318	0.113636	-0.0175741
		Region Lower Saxony	0.037574	0.0408793	0.0173785	0.0405285	0.0408793	0.00177742			Region Lower Saxony	0.0375568	0.0277778	-0.0514365	0.0285494	0.0277778	-0.0046426			Region Lower Saxony	0.0375568	0.042654	0.0268099	0.0349526	0.042654	0.0410575			Region Lower Saxony	0.0375568	0.030303	-0.0381536	0.030303	0.030303	0
		Region Saxony-Anhalt	0.0217382	0.0289055	0.0491201	0.0275725	0.0289055	0.00810279			Region Saxony-Anhalt	0.0217367	0.0185185	-0.0220694	0.0208333	0.0185185	-0.0163767			Region Saxony-Anhalt	0.0217367	0.0308057	0.06219	0.0296209	0.0308057	0.00695835			Region Saxony-Anhalt	0.0217367	0.0378788	0.110695	0.0246212	0.0378788	0.0813159
		Region Hesse	0.0318248	0.027783	-0.0230314	0.0296539	0.027783	-0.0110973			Region Hesse	0.0318377	0.0154321	-0.0934457	0.0115741	0.0154321	0.0349204			Region Hesse	0.0318377	0.021327	-0.0598681	0.0154028	0.021327	0.0463699			Region Hesse	0.0318377	0.0227273	-0.0518914	0.030303	0.0227273	-0.0452456
	Baseline variables	outpatient costs baseline year	539.309	645.958	0.0937583	634.692	645.958	0.00942978		Baseline variables	outpatient costs baseline year	538.953	656.034	0.103026	557.939	656.034	0.128786		Baseline variables	outpatient costs baseline year	538.953	826.648	0.253157	681.869	826.648	0.0987098		Baseline variables	outpatient costs baseline year	538.953	735.123	0.172618	654.238	735.123	0.0975618
		medication costs baseline year	571.762	629.055	0.00787463	654.808	629.055	-0.00689006			medication costs baseline year	573.657	791.113	0.0335065	955.586	791.113	-0.0144377			medication costs baseline year	573.657	803.416	0.0354031	834.221	803.416	-0.0107927			medication costs baseline year	573.657	498.711	-0.0115479	470.536	498.711	0.034124
		inpatient costs baseline year	837.084	710.9	-0.0288535	727.287	710.9	-0.00540844			inpatient costs baseline year	835.374	922.644	0.0196674	1043.21	922.644	-0.0286537			inpatient costs baseline year	835.374	1456.97	0.140082	1566.33	1456.97	-0.0187249			inpatient costs baseline year	835.374	1730.38	0.201695	1854.33	1730.38	-0.0123594
		total costs baseline year	1948.15	1985.91	0.00421244	2016.79	1985.91	-0.00568049			total costs baseline year	1947.98	2369.79	0.0504153	2556.73	2369.79	-0.0149873			total costs baseline year	1947.98	3087.04	0.136143	3082.42	3087.04	0.000624708			total costs baseline year	1947.98	2964.22	0.12146	2979.11	2964.22	-0.00145192
		outpatient visits baseline year	14.5231	17.6219	0.177765	17.2877	17.6219	0.0172165			outpatient visits baseline year	14.5142	18.7994	0.245634	15.3927	18.7994	0.230413			outpatient visits baseline year	14.5142	21.5735	0.40464	18.0261	21.5735	0.171283			outpatient visits baseline year	14.5142	20.447	0.340076	19.2045	20.447	0.0594868
		hospital days baseline year	1.73535	1.49036	-0.0260874	1.52827	1.49036	-0.00489445			hospital days baseline year	1.73463	2.27778	0.0576579	2.82176	2.27778	-0.0383568			hospital days baseline year	1.73463	3.76303	0.215318	3.53614	3.76303	0.0168153			hospital days baseline year	1.73463	3.48485	0.185794	3.43561	3.48485	0.00272225
		hospital stays baseline	0.220421	0.210945	-0.0129067	0.212956	0.210945	-0.00326586			hospital stays baseline	0.219938	0.277778	0.0792308	0.286265	0.277778	-0.00985651			hospital stays baseline	0.219938	0.424171	0.279752	0.390403	0.424171	0.0327665			hospital stays baseline	0.219938	0.393939	0.23835	0.371212	0.393939	0.0232498
