# Supplementary material for: Excess Healthcare Costs and Resource Utilisation of Lyme Borreliosis in Germany: A Propensity Score–Matched Cohort Study
Source: Zoonoses Public Health. 2024 Sep 5;72(1):23–31. doi: 10.1111/zph.13180 (PMC11695699; doi:10.1111/zph.13180)
Supplement: Supplementary file 3 — Table S3. Detailed calculations to extrapolate costs. [file ZPH-72-23-s001.xlsx]

## Sheet: Tab 1 Lab tests
	LB manifestation	year	% ELISA	% WB
	EM	2015	51.5197	33.4985
	EM	2016	51.4301	34.7213
	EM	2017	49.9277	34.3931
	EM	2018	48.0848	33.0742
	EM	2019	48.7168	34.5436
	LA	2015	84.3318	66.3594
	LA	2016	77.4468	60.8511
	LA	2017	78.4404	61.9266
	LA	2018	81.5217	65.7609
	LA	2019	84.5745	63.8298
	LNB	2015	51.046	40.1674
	LNB	2016	47.2492	34.6278
	LNB	2017	52.1127	40.1408
	LNB	2018	47.6489	35.4232
	LNB	2019	54.5455	44.0559
	OTH	2015	79.4872	51.2821
	OTH	2016	79.5455	45.4545
	OTH	2017	86.9565	58.6957
	OTH	2018	76.699	67.9612
	OTH	2019	82.1429	53.5714

## Sheet: Table S3 
	Disease manifestation	Timeframe	Excess costs	SHI insured/ 100000	Incidence per 100000 population	n Cases in 2016	Excess costs extrapolated SHI	lower 95 % CI	upper 95 % CI
	cost for non-disseminated EM	in Q1	129.654	714.491	236.469	168955	2.19057e+07	1.48905e+07	2.89209e+07
	cost for disseminated LA	in Y1	1539.06	714.491	7.4	5287.24	8.13735e+06	4.33522e+06	1.19395e+07
	cost for disseminated LNB	in Y1	3248.35	714.491	9.7	6930.57	2.25129e+07	1.81595e+07	2.68663e+07
	cost for disseminated OTH	in Y1	4136.73	714.491	2.8	2000.58	8.27585e+06	5.34756e+06	1.12041e+07
	cost for disseminated OTH	in Y2	1860.12	714.491	2.8	2000.58	3.72131e+06	1.33094e+06	6.11168e+06
	sum disseminated manifestations						4.26474e+07	4.03547e+07	4.494e+07
	sum all						6.45531e+07	5.35287e+07	7.55775e+07
	Disease manifestation	Timeframe	Excess HCRU	SHI insured/ 100000	Incidence per 100000 population	n Cases in 2016	Excess HCRU extrapolation 2016 in detail	lower 95 % CI	upper 95 % CI
	outpatient visits non-disseminated EM	Y1	4.40903	714.491	236.469	168955	744928	688054	801802
	outpatient visits non-disseminated EM	Y2	1.3479	714.491	236.469	168955	227734	172344	283124
	outpatient visits non-disseminated EM	Y3	1.22792	714.491	236.469	168955	207464	151745	263183
	outpatient visits LA	Y1	12.875	714.491	7.4	5287.24	68073.2	59699.3	76447
	outpatient visits LA	Y2	3.56636	714.491	7.4	5287.24	18856.2	9634.97	28077.4
	outpatient visits LA	Y3	3.47608	714.491	7.4	5287.24	18378.9	8489.95	28267.8
	outpatient visits LNB	Y1	9.39455	714.491	9.7	6930.57	65109.6	52835.9	77383.2
	outpatient visits LNB	Y2	3.74704	714.491	9.7	6930.57	25969.1	13711.2	38227
	outpatient visits LNB	Y3	3.7423	714.491	9.7	6930.57	25936.2	14483.2	37389.3
	outpatient visits OTH	Y1	9.57765	714.491	2.8	2000.58	19160.8	12621.2	25700.4
	sum						1.42161e+06	1.22739e+06	1.61583e+06
	hospitalizations non-disseminated EM	Y1	0.0274322	714.491	236.469	168955	4634.81	2395.61	6874.01
	hospitalizations LA	Y1	0.316358	714.491	7.4	5287.24	1672.66	1142.31	2203.01
	hospitalizations LNB	Y1	0.832346	714.491	9.7	6930.57	5768.63	5174.13	6363.13
	hospitalizations OTH	Y1	0.511364	714.491	2.8	2000.58	1023.02	764.611	1281.43
	sum						13099.1	10430	15768.2
	Disease manifestation	testing rate in % ELISA	SHI insured/ 100000	Incidence per 100000 population	n Cases in 2016	Excess ELISAs outpatients extrapolated SHI	lower 95 % CI	upper 95 % CI
	Lab assays non-disseminated EM	51.4301	714.491	236.469	168955	86893.8	84973	88812.7
	Lab assays LA	77.4468	714.491	7.4	5287.24	4094.8	3783.6	4368.63
	Lab assays LNB	47.2492	714.491	9.7	6930.57	3274.64	2881.09	3671.87
	Lab assays OTH	79.4872	714.491	2.8	2000.58	1590.2	1392.67	1748.57
	sum					95853.4	94196.5	97510.4
	Disease manifestation	testing rate in % Western Blot	SHI insured/ 100000	Incidence per 100000 population	n Cases in 2016	Excess Western Blots outpatients extrapolated SHI	lower 95 % CI	upper 95 % CI
	Lab assays non-disseminated EM	34.7213	714.491	236.469	168955	58663.4	56844.1	60502.8
	Lab assays LA	60.8511	714.491	7.4	5287.24	3217.34	2870.6	3549.41
	Lab assays LNB	34.6278	714.491	9.7	6930.57	2399.9	2032.82	2787.65
	Lab assays OTH	51.2821	714.491	2.8	2000.58	1025.94	696.197	1128.8
	sum					65306.6	63717	66896.3
